# Supplementary material for: Prenatal exposure to incubation calls affects song learning in the zebra finch
Source: Sci Rep. 2018 Oct 15;8:15232. doi: 10.1038/s41598-018-33301-5 (PMC6189107; doi:10.1038/s41598-018-33301-5)
Supplement: Supplementary file 2 — Dataset 1 [file 41598_2018_33301_MOESM2_ESM.xlsx]

## Sheet: _xltb_storage_
XL Toolbox Settings
	export_preset	<?xml version="1.0" encoding="utf-16"?>_x000D_ <Preset xmlns:xsi="http://www.w3.org/2001/XMLSchema-instance" xmlns:xsd="http://www.w3.org/2001/XMLSchema">_x000D_ <Name>Png, 300 dpi, RGB, Transparent canvas</Name>_x000D_ <Dpi>300</Dpi>_x000D_ <FileType>Png</FileType>_x000D_ <ColorSpace>Rgb</ColorSpace>_x000D_ <Transparency>TransparentCanvas</Transparency>_x000D_ <UseColorProfile>false</UseColorPro…
	export_path	C:\Users\Andrew Katsis\Desktop\USB Backup 2016-10-21\Documents - Backup 2017-05-15\PhD 2016\Data\Chapter 2 - song choice experiment\Extra-familial vs mount attempt prob.png

## Sheet: Song parameters & copying
maleID	prenatal playback	fatherID	father recorded (y/n)	song duration (s)	peak frequency (Hz)	syllables per song (n)	total syllable types (n)	syllable duration (s)	Q1 frequency (Hz)	Q3 frequency (Hz)	average entropy	nestling mass (g)	syllable types in father song (n)	copied syllables (n)	non-paternal syllables (n)	dropped syllables (n)	PC1	PC2	PC3	broad-scale similarity	fine-scale similarity	sequential similarity
90	treatment	117	Y	0.716667	4304.42	8.83333	10	0.0527292	2761.94	5323.59	5.85688	9.9	6	5	5	1	0.681163	-0.67523	2.23218	68.72	73.8564	47.7088
92	control	105	Y	0.7	4861.47	7.5	6	0.0593958	2421.39	5318.29	6.78795	8.7	5	4	2	1	-0.928258	-0.386038	-0.831098	89.36	72.3028	45.0856
94	control	49	Y	0.7658	4300.82	8.8	8	0.0475739	2878.39	5225.41	6.50969	9.4	8	6	2	2	-0.0583642	-0.84116	0.732811	70.6	71.4808	46.6192
96	treatment	109	Y	0.948	4566.19	10	10	0.0599148	3251.39	5825.05	6.59385	10.2	6	4	6	2	1.52466	-2.22731	-0.204887	92	76.2844	48.1412
97	treatment	62	Y	0.5872	4093.41	6.8	6	0.0552762	2805.13	4821.2	6.38666	10.6	6	6	0	0	-1.78861	0.541276	0.795269	64.64	73.934	61.9348
102	control	103	Y	0.6684	4699.55	7.4	8	0.0543107	2714.81	4950.42	6.46202	10	6	6	2	0	-0.571586	-0.164122	0.74433	89.28	76.4988	50.9491
104	treatment	69	N	0.8268	4696.69	9	6	0.0566761	3008.57	5313.02	6.61614	9.6	na	na	na	na	-0.0389496	-0.87861	-0.699132	na	na	na
112	control	113	Y	0.755	4974.68	7.8	7	0.055075	2919	5418.42	6.39061	11.2	7	6	1	1	0.445248	-0.192558	-0.316769	84.84	73.8644	56.6984
113	control	113	Y	0.534	4284.39	4.4	4	0.06716	2781.56	4921.4	6.57916	10.7	7	4	0	3	-2.82845	1.42702	-0.734985	79.6	75.7164	77.5212
118	treatment	28	Y	0.5628	4544.38	5	5	0.06412	3231.02	5600.24	6.94956	10	6	4	1	2	-1.26181	1.0838	-2.1285	89.24	76.3568	90.8996
122	control	113	Y	0.432167	4372.95	5.83333	7	0.0507519	2828.21	4901.36	6.06773	7	7	5	2	2	-1.07712	1.64153	1.43969	48.84	69.0436	74.0644
123	control	29	Y	0.455	4340.63	7.8	6	0.037125	3382.62	5281.97	6.52603	9.5	7	6	0	1	0.0482604	1.36061	0.149875	59.52	73.8836	74.7024
130	control	80	N	0.6752	4352.15	10.4	8	0.0537368	3019.32	4980.91	5.82386	11.1	na	na	na	na	0.47294	-0.531814	2.04229	na	na	na
131	control	80	N	0.850444	4333.54	5.88889	7	0.0825979	2631.76	4744.66	6.48845	10.1	na	na	na	na	-2.49071	-0.975451	0.0485181	na	na	na
135	treatment	102	Y	1.358	4752.1	13.2	9	0.0577099	2892.09	5777.24	6.5527	9.3	6	6	3	0	2.13702	-4.51549	-0.329795	95.84	72.896	10.9376
138	treatment	102	Y	0.668	4616.21	8.2	9	0.0566556	3078.51	5320.32	6.00804	10.4	6	5	4	1	0.721809	-0.110524	1.20755	69.56	70.4312	54.4992
142	treatment	121	Y	0.5654	4839.84	6.4	7	0.0528917	3606.25	5660.92	5.96898	10.1	7	6	1	1	1.19654	1.54993	-0.130396	74.08	72.916	53.1968
143	control	121	Y	0.545833	4972.66	6	5	0.0606389	3707.05	5345.7	6.03008	10.2	7	5	0	2	0.337909	1.93066	-0.797277	63	76.7484	67.8124
149	control	71	Y	0.6758	4871.64	7.4	8	0.0611714	3321.43	5634.03	6.41771	10.3	8	5	3	3	0.787797	0.063005	-0.567155	80.32	73.6312	59.9312
154	control	121	Y	0.5315	5137.36	6.16667	7	0.0560833	3473.03	5542.32	6.38171	9.5	7	6	1	1	0.774706	1.38283	-0.843982	72	74.2016	63.3588
158	control	26	Y	0.5706	4807.11	6	8	0.05479	2807.65	5215.03	5.45528	10.1	7	7	1	0	0.419859	1.42532	1.86828	69.64	73.0456	73.9956
159	control	26	Y	0.7824	3351.34	6.4	6	0.077619	2204.24	5045.42	6.77139	9.8	7	4	2	3	-3.7608	-1.26585	0.122976	84.08	75.9076	26.1139
160	treatment	61	N	0.704	4012.5	4.8	4	0.10585	2653.36	4800.01	6.66393	11.1	na	na	na	na	-4.38257	-0.313016	-1.42437	na	na	na
165	treatment	106	Y	0.556	4916.51	9.14286	11	0.0484227	3877.86	5789.76	5.9099	10.3	9	6	5	3	3.07459	0.403135	1.10509	53.4	72.0012	59.3724
170	treatment	86	Y	0.8425	4618.83	7.5	5	0.0518951	1912.46	5056.98	6.01973	10	6	4	1	2	-1.19161	-0.321281	0.888835	82.44	71.8416	61.0284
179	control	9	N	0.7282	3819.95	5.6	9	0.0748333	1603.13	4549.6	6.44447	9.1	na	na	na	na	-3.66284	-1.21013	2.11583	na	na	na
182	control	64	Y	0.7686	5063.84	7.2	6	0.0623036	3448.66	5847.16	6.65033	10.2	6	5	1	1	0.796337	0.0474448	-2.07792	91.24	75.0376	63.4396
183	control	64	Y	0.6455	4900.1	7.5	5	0.0655089	3748.33	5731.72	6.29097	9.7	6	5	0	1	0.751302	0.858862	-1.67368	86.2667	75.3893	40.0328
188	control	9	N	0.752556	4646.92	8.66667	10	0.0526055	3667.48	5262.48	6.00221	9.6	na	na	na	na	1.61515	-0.360872	1.26636	na	na	na
191	control	79	Y	0.9554	4534.22	9.6	7	0.0581444	3812.4	5625.57	6.43167	9	8	5	2	3	1.30552	-1.2435	-0.901792	77	73.2956	31.0095
193	control	101	Y	0.6854	4502.92	7.8	6	0.0590183	2752.98	5805.48	6.75984	10	9	6	0	3	-0.372261	-0.312261	-1.21892	44.8	71.836	63.4976
195	treatment	101	Y	0.537	4726.25	6.2	7	0.0433883	3303.9	5697.51	6.18136	8.7	9	6	1	3	0.905802	1.58391	-0.0372823	51	69.9736	72.5204
197	treatment	118	Y	1.1625	4618.38	9.33333	7	0.0610461	2827.36	5655.09	6.54289	10.3	10	5	2	5	0.487971	-2.48108	-0.859451	74.88	73.9576	58.8644
205	control	118	Y	0.6806	4417.3	6.4	7	0.064719	2630.48	5055.25	6.60138	7.7	10	7	0	3	-1.6012	-0.179764	0.0441817	80.8	75.8628	50.0485
206	control	na	na	0.6646	4871.67	8	9	0.0562183	3349.28	5593.57	5.85769	8	na	na	na	na	1.6486	0.291025	0.803696	na	na	na
213	treatment	62	Y	0.976	5319.06	7	9	0.0718821	3588.53	5847.41	6.49905	10.3	6	5	4	1	1.64048	-1.10222	-1.62674	88.12	73.4068	43.8692
220	treatment	23	Y	0.7278	5153.15	7.8	6	0.0329679	3687.22	6067.47	5.55624	9.3	7	4	2	3	3.18443	1.59	-0.0686365	53.92	71.8364	54.2944
223	control	53	N	0.387333	3931.64	4.66667	6	0.03915	2930.48	5742.18	6.5131	9.1	na	na	na	na	-0.926984	2.19428	-0.037543	na	na	na
226	control	23	Y	0.6258	5132.73	7.4	8	0.0487643	3448.82	5783.2	6.05159	6.9	7	5	3	2	1.98401	0.913663	-0.0974387	46.04	68.0428	65.9756

## Sheet: Mating trials
maleID	prenatal playback	femaleID	mating trial ID	father recorded (y/n)	sing (y/n)	approaches (n)	mount (y/n)	copulate (y/n)	head feather raise (y/n)	female movement	male nestling mass (g)	copied syllables (n)	dropped syllables (n)	non-paternal syllables (n)	broad-scale similarity	fine-scale similarity	sequential similarity
90	treatment	145	90_145	Y	Y	5	Y	Y	Y	abnormal	9.9	5	1	5	68.72	73.8564	47.7088
90	treatment	162	90_162	Y	Y	4	N	N	Y	normal	9.9	5	1	5	68.72	73.8564	47.7088
90	treatment	146	90_146	Y	Y	10	Y	N	Y	normal	9.9	5	1	5	68.72	73.8564	47.7088
90	treatment	83	90_83	Y	Y	8	N	N	Y	abnormal	9.9	5	1	5	68.72	73.8564	47.7088
90	treatment	180	90_180	Y	Y	15	N	N	Y	normal	9.9	5	1	5	68.72	73.8564	47.7088
92	control	124	92_124	Y	Y	2	N	N	Y	abnormal	8.7	4	1	2	89.36	72.3028	45.0856
92	control	155	92_155	Y	Y	10	N	N	N	normal	8.7	4	1	2	89.36	72.3028	45.0856
92	control	202	92_202	Y	Y	3	Y	N	N	normal	8.7	4	1	2	89.36	72.3028	45.0856
92	control	185	92_185	Y	Y	9	N	N	N	normal	8.7	4	1	2	89.36	72.3028	45.0856
92	control	111	92_111	Y	Y	4	Y	Y	Y	normal	8.7	4	1	2	89.36	72.3028	45.0856
94	control	186	94_186	Y	Y	3	Y	N	Y	normal	9.4	6	2	2	70.6	71.4808	46.6192
94	control	146	94_146	Y	N	1	N	N	N	abnormal	9.4	6	2	2	70.6	71.4808	46.6192
94	control	132	94_132	Y	Y	5	N	N	Y	normal	9.4	6	2	2	70.6	71.4808	46.6192
94	control	85	94_85	Y	Y	1	N	N	Y	normal	9.4	6	2	2	70.6	71.4808	46.6192
94	control	83	94_83	Y	Y	1	N	N	Y	normal	9.4	6	2	2	70.6	71.4808	46.6192
96	treatment	141	96_141	Y	Y	5	Y	N	Y	normal	10.2	4	2	5	92	76.2844	48.1412
96	treatment	87	96_87	Y	Y	15	N	N	Y	normal	10.2	4	2	5	92	76.2844	48.1412
96	treatment	141	96_141	Y	Y	4	N	N	Y	normal	10.2	4	2	5	92	76.2844	48.1412
96	treatment	151	96_151	Y	Y	12	Y	N	Y	normal	10.2	4	2	5	92	76.2844	48.1412
96	treatment	196	96_196	Y	Y	13	Y	N	Y	normal	10.2	4	2	5	92	76.2844	48.1412
97	treatment	221	97_221	Y	Y	9	Y	Y	Y	normal	10.6	6	0	0	64.64	73.934	61.9348
97	treatment	186	97_186	Y	Y	5	Y	N	N	normal	10.6	6	0	0	64.64	73.934	61.9348
97	treatment	128	97_128	Y	Y	4	N	N	N	normal	10.6	6	0	0	64.64	73.934	61.9348
97	treatment	146	97_146	Y	Y	5	N	N	Y	normal	10.6	6	0	0	64.64	73.934	61.9348
102	control	121	102_121	Y	Y	8	Y	N	Y	normal	10	6	0	2	89.28	76.4988	50.9491
102	control	207	102_207	Y	Y	10	N	N	Y	normal	10	6	0	2	89.28	76.4988	50.9491
102	control	196	102_196	Y	Y	10	N	N	N	normal	10	6	0	2	89.28	76.4988	50.9491
102	control	178	102_178	Y	Y	0	N	N	N	abnormal	10	6	0	2	89.28	76.4988	50.9491
102	control	203	102_203	Y	Y	10	N	N	N	normal	10	6	0	2	89.28	76.4988	50.9491
104	treatment	177	104_177	N	Y	6	Y	N	Y	normal	9.6	na	na	na	na	na	na
104	treatment	141	104_141	N	Y	10	N	N	Y	normal	9.6	na	na	na	na	na	na
104	treatment	151	104_151	N	Y	6	N	N	Y	normal	9.6	na	na	na	na	na	na
104	treatment	84	104_84	N	Y	0	N	N	Y	abnormal	9.6	na	na	na	na	na	na
104	treatment	178	104_178	N	N	0	N	N	N	abnormal	9.6	na	na	na	na	na	na
112	control	150	112_150	Y	N	0	N	N	N	abnormal	11.2	6	1	1	84.84	73.8644	56.6984
112	control	186	112_186	Y	Y	4	N	N	Y	normal	11.2	6	1	1	84.84	73.8644	56.6984
112	control	137	112_137	Y	Y	1	N	N	Y	normal	11.2	6	1	1	84.84	73.8644	56.6984
112	control	163	112_163	Y	Y	1	N	N	Y	normal	11.2	6	1	1	84.84	73.8644	56.6984
112	control	132	112_132	Y	Y	2	Y	N	Y	normal	11.2	6	1	1	84.84	73.8644	56.6984
113	control	150	113_150	Y	Y	9	Y	Y	Y	normal	10.7	4	3	0	79.6	75.7164	77.5212
113	control	144	113_144	Y	Y	2	N	N	Y	normal	10.7	4	3	0	79.6	75.7164	77.5212
113	control	186	113_186	Y	Y	3	N	N	Y	normal	10.7	4	3	0	79.6	75.7164	77.5212
113	control	83	113_83	Y	Y	6	Y	N	Y	normal	10.7	4	3	0	79.6	75.7164	77.5212
113	control	93	113_93	Y	Y	2	Y	N	Y	normal	10.7	4	3	0	79.6	75.7164	77.5212
118	treatment	132	118_132	Y	N	5	Y	N	Y	normal	10	4	2	1	89.24	76.3568	90.8996
118	treatment	180	118_180	Y	Y	3	N	N	Y	normal	10	4	2	1	89.24	76.3568	90.8996
118	treatment	162	118_162	Y	Y	5	N	N	N	normal	10	4	2	1	89.24	76.3568	90.8996
118	treatment	83	118_83	Y	Y	9	N	N	Y	normal	10	4	2	1	89.24	76.3568	90.8996
118	treatment	144	118_144	Y	Y	6	N	N	Y	normal	10	4	2	1	89.24	76.3568	90.8996
122	control	171	122_171	Y	N	0	N	N	N	normal	7	5	2	2	48.84	69.0436	74.0644
122	control	200	122_200	Y	Y	1	N	N	Y	normal	7	5	2	2	48.84	69.0436	74.0644
122	control	161	122_161	Y	N	10	N	N	N	normal	7	5	2	2	48.84	69.0436	74.0644
122	control	111	122_111	Y	Y	1	N	N	N	abnormal	7	5	2	2	48.84	69.0436	74.0644
122	control	295	122_295	Y	Y	2	N	N	N	abnormal	7	5	2	2	48.84	69.0436	74.0644
123	control	203	123_203	Y	Y	5	Y	Y	Y	normal	9.5	6	1	0	59.52	73.8836	74.7024
123	control	178	123_178	Y	N	0	N	N	N	abnormal	9.5	6	1	0	59.52	73.8836	74.7024
123	control	84	123_84	Y	N	0	N	N	N	abnormal	9.5	6	1	0	59.52	73.8836	74.7024
123	control	177	123_177	Y	Y	5	N	N	Y	normal	9.5	6	1	0	59.52	73.8836	74.7024
123	control	128	123_128	Y	N	2	N	N	N	abnormal	9.5	6	1	0	59.52	73.8836	74.7024
130	control	141	130_141	N	Y	10	Y	Y	Y	normal	11.1	na	na	na	na	na	na
130	control	177	130_177	N	Y	7	N	N	Y	normal	11.1	na	na	na	na	na	na
130	control	128	130_128	N	Y	4	N	N	Y	normal	11.1	na	na	na	na	na	na
130	control	207	130_207	N	Y	4	N	N	N	normal	11.1	na	na	na	na	na	na
130	control	196	130_196	N	Y	17	N	N	N	normal	11.1	na	na	na	na	na	na
131	control	129	131_129	N	N	0	N	N	N	abnormal	10.1	na	na	na	na	na	na
131	control	177	131_177	N	N	0	N	N	N	normal	10.1	na	na	na	na	na	na
131	control	128	131_128	N	Y	0	N	N	N	normal	10.1	na	na	na	na	na	na
131	control	217	131_217	N	Y	1	N	N	N	normal	10.1	na	na	na	na	na	na
131	control	121	131_121	N	N	0	N	N	N	normal	10.1	na	na	na	na	na	na
135	treatment	150	135_150	Y	Y	12	Y	Y	Y	normal	9.3	6	0	3	95.84	72.896	10.9376
135	treatment	162	135_162	Y	Y	12	Y	N	Y	normal	9.3	6	0	3	95.84	72.896	10.9376
135	treatment	163	135_163	Y	Y	6	N	N	Y	normal	9.3	6	0	3	95.84	72.896	10.9376
135	treatment	137	135_137	Y	Y	8	N	N	Y	normal	9.3	6	0	3	95.84	72.896	10.9376
138	treatment	42	138_42	Y	N	2	N	N	N	abnormal	10.4	5	1	4	69.56	70.4312	54.4992
138	treatment	198	138_198	Y	Y	3	N	N	N	normal	10.4	5	1	4	69.56	70.4312	54.4992
138	treatment	95	138_95	Y	Y	5	N	N	N	normal	10.4	5	1	4	69.56	70.4312	54.4992
138	treatment	200	138_200	Y	Y	8	Y	N	Y	normal	10.4	5	1	4	69.56	70.4312	54.4992
138	treatment	124	138_124	Y	N	0	N	N	N	abnormal	10.4	5	1	4	69.56	70.4312	54.4992
142	treatment	145	142_145	Y	Y	3	Y	Y	Y	normal	10.1	6	1	1	74.08	72.916	53.1968
142	treatment	137	142_137	Y	Y	2	Y	Y	Y	normal	10.1	6	1	1	74.08	72.916	53.1968
142	treatment	221	142_221	Y	Y	9	Y	Y	Y	normal	10.1	6	1	1	74.08	72.916	53.1968
142	treatment	115	142_115	Y	Y	5	N	N	Y	normal	10.1	6	1	1	74.08	72.916	53.1968
142	treatment	163	142_163	Y	Y	7	N	N	Y	normal	10.1	6	1	1	74.08	72.916	53.1968
143	control	202	143_202	Y	N	0	N	N	N	abnormal	10.2	5	2	0	63	76.7484	67.8124
143	control	148	143_148	Y	N	6	N	N	N	normal	10.2	5	2	0	63	76.7484	67.8124
143	control	100	143_100	Y	Y	2	N	N	Y	normal	10.2	5	2	0	63	76.7484	67.8124
143	control	147	143_147	Y	N	1	N	N	N	normal	10.2	5	2	0	63	76.7484	67.8124
143	control	42	143_42	Y	N	1	N	N	N	abnormal	10.2	5	2	0	63	76.7484	67.8124
149	control	83	149_83	Y	Y	13	Y	N	Y	normal	10.3	5	3	3	80.32	73.6312	59.9312
149	control	180	149_180	Y	Y	7	Y	N	Y	normal	10.3	5	3	3	80.32	73.6312	59.9312
149	control	150	149_150	Y	Y	5	N	N	Y	normal	10.3	5	3	3	80.32	73.6312	59.9312
149	control	115	149_115	Y	N	0	N	N	N	normal	10.3	5	3	3	80.32	73.6312	59.9312
154	control	129	154_129	Y	N	0	N	N	N	normal	9.5	6	1	1	72	74.2016	63.3588
154	control	87	154_87	Y	N	2	N	N	N	abnormal	9.5	6	1	1	72	74.2016	63.3588
154	control	196	154_196	Y	N	2	N	N	N	normal	9.5	6	1	1	72	74.2016	63.3588
154	control	151	154_151	Y	N	4	N	N	N	abnormal	9.5	6	1	1	72	74.2016	63.3588
154	control	84	154_84	Y	N	0	N	N	N	normal	9.5	6	1	1	72	74.2016	63.3588
158	control	146	158_146	Y	N	0	N	N	N	abnormal	10.1	7	0	1	69.64	73.0456	73.9956
158	control	132	158_132	Y	Y	4	Y	N	N	normal	10.1	7	0	1	69.64	73.0456	73.9956
158	control	85	158_85	Y	Y	0	N	N	Y	abnormal	10.1	7	0	1	69.64	73.0456	73.9956
158	control	221	158_221	Y	Y	2	N	N	Y	normal	10.1	7	0	1	69.64	73.0456	73.9956
158	control	162	158_162	Y	Y	4	N	N	Y	normal	10.1	7	0	1	69.64	73.0456	73.9956
159	control	84	159_84	Y	Y	4	Y	N	Y	abnormal	9.8	4	3	2	84.08	75.9076	26.1139
159	control	151	159_151	Y	Y	7	N	N	N	normal	9.8	4	3	2	84.08	75.9076	26.1139
159	control	203	159_203	Y	Y	6	Y	N	N	normal	9.8	4	3	2	84.08	75.9076	26.1139
159	control	87	159_87	Y	Y	9	N	N	Y	normal	9.8	4	3	2	84.08	75.9076	26.1139
159	control	128	159_128	Y	Y	2	N	N	Y	abnormal	9.8	4	3	2	84.08	75.9076	26.1139
160	treatment	100	160_100	N	Y	7	Y	Y	N	normal	11.1	na	na	na	na	na	na
160	treatment	111	160_111	N	Y	2	N	N	N	abnormal	11.1	na	na	na	na	na	na
160	treatment	105	160_105	N	Y	1	N	N	N	abnormal	11.1	na	na	na	na	na	na
160	treatment	198	160_198	N	Y	2	N	N	N	abnormal	11.1	na	na	na	na	na	na
160	treatment	25	160_25	N	Y	13	N	N	N	normal	11.1	na	na	na	na	na	na
165	treatment	121	165_121	Y	Y	10	Y	Y	Y	normal	10.3	6	3	5	53.4	72.0012	59.3724
165	treatment	217	165_217	Y	N	0	N	N	N	abnormal	10.3	6	3	5	53.4	72.0012	59.3724
165	treatment	129	165_129	Y	Y	8	N	N	Y	normal	10.3	6	3	5	53.4	72.0012	59.3724
165	treatment	178	165_178	Y	N	0	N	N	N	abnormal	10.3	6	3	5	53.4	72.0012	59.3724
165	treatment	141	165_141	Y	Y	6	N	N	Y	normal	10.3	6	3	5	53.4	72.0012	59.3724
170	treatment	95	170_95	Y	Y	0	N	N	N	normal	10	4	2	1	82.44	71.8416	61.0284
170	treatment	200	170_200	Y	Y	0	N	N	Y	normal	10	4	2	1	82.44	71.8416	61.0284
170	treatment	42	170_42	Y	N	1	N	N	N	abnormal	10	4	2	1	82.44	71.8416	61.0284
170	treatment	359	170_359	Y	Y	0	N	N	N	normal	10	4	2	1	82.44	71.8416	61.0284
170	treatment	200	170_200	Y	Y	0	N	N	N	normal	10	4	2	1	82.44	71.8416	61.0284
179	control	196	179_196	N	Y	8	Y	Y	Y	normal	9.1	na	na	na	na	na	na
179	control	178	179_178	N	Y	8	Y	N	Y	normal	9.1	na	na	na	na	na	na
179	control	121	179_121	N	Y	4	N	N	Y	normal	9.1	na	na	na	na	na	na
179	control	177	179_177	N	Y	5	N	N	N	normal	9.1	na	na	na	na	na	na
179	control	129	179_129	N	Y	8	N	N	Y	normal	9.1	na	na	na	na	na	na
182	control	83	182_83	Y	Y	3	Y	N	Y	normal	10.2	5	1	1	91.24	75.0376	63.4396
182	control	144	182_144	Y	Y	1	N	N	Y	normal	10.2	5	1	1	91.24	75.0376	63.4396
182	control	145	182_145	Y	Y	6	N	N	Y	normal	10.2	5	1	1	91.24	75.0376	63.4396
182	control	180	182_180	Y	Y	3	N	N	Y	abnormal	10.2	5	1	1	91.24	75.0376	63.4396
183	control	148	183_148	Y	N	5	N	N	N	abnormal	9.7	5	1	0	86.2667	75.3893	40.0328
183	control	198	183_198	Y	N	0	N	N	N	normal	9.7	5	1	0	86.2667	75.3893	40.0328
183	control	124	183_124	Y	N	0	N	N	N	abnormal	9.7	5	1	0	86.2667	75.3893	40.0328
183	control	295	183_295	Y	Y	1	N	N	Y	normal	9.7	5	1	0	86.2667	75.3893	40.0328
183	control	185	183_185	Y	N	0	N	N	N	abnormal	9.7	5	1	0	86.2667	75.3893	40.0328
188	control	221	188_221	N	Y	10	Y	N	Y	normal	9.6	na	na	na	na	na	na
188	control	93	188_93	N	Y	9	N	N	Y	normal	9.6	na	na	na	na	na	na
188	control	180	188_180	N	Y	5	N	N	Y	normal	9.6	na	na	na	na	na	na
188	control	145	188_145	N	Y	9	N	N	Y	normal	9.6	na	na	na	na	na	na
188	control	115	188_115	N	Y	6	Y	N	Y	normal	9.6	na	na	na	na	na	na
191	control	221	191_221	Y	Y	6	Y	N	N	normal	9	5	3	2	77	73.2956	31.0095
191	control	85	191_85	Y	Y	6	N	N	N	normal	9	5	3	2	77	73.2956	31.0095
191	control	115	191_115	Y	Y	11	N	N	N	normal	9	5	3	2	77	73.2956	31.0095
191	control	163	191_163	Y	Y	16	N	N	N	normal	9	5	3	2	77	73.2956	31.0095
191	control	162	191_162	Y	Y	9	Y	N	Y	normal	9	5	3	2	77	73.2956	31.0095
193	control	196	193_196	Y	Y	6	N	N	Y	normal	10	6	3	0	44.8	71.836	63.4976
193	control	151	193_151	Y	N	0	N	N	N	abnormal	10	6	3	0	44.8	71.836	63.4976
193	control	129	193_129	Y	Y	7	N	N	Y	normal	10	6	3	0	44.8	71.836	63.4976
193	control	207	193_207	Y	Y	2	N	N	N	normal	10	6	3	0	44.8	71.836	63.4976
193	control	141	193_141	Y	Y	4	N	N	Y	normal	10	6	3	0	44.8	71.836	63.4976
195	treatment	115	195_115	Y	N	6	N	N	N	normal	8.7	6	3	1	51	69.9736	72.5204
195	treatment	144	195_144	Y	Y	0	N	N	N	normal	8.7	6	3	1	51	69.9736	72.5204
195	treatment	150	195_150	Y	N	0	N	N	N	abnormal	8.7	6	3	1	51	69.9736	72.5204
195	treatment	186	195_186	Y	N	10	N	N	N	normal	8.7	6	3	1	51	69.9736	72.5204
195	treatment	132	195_132	Y	Y	8	Y	N	Y	normal	8.7	6	3	1	51	69.9736	72.5204
197	treatment	128	197_128	Y	Y	9	N	N	N	normal	10.3	5	5	2	74.88	73.9576	58.8644
197	treatment	217	197_217	Y	Y	1	N	N	N	abnormal	10.3	5	5	2	74.88	73.9576	58.8644
197	treatment	42	197_42	Y	Y	3	N	N	N	normal	10.3	5	5	2	74.88	73.9576	58.8644
197	treatment	87	197_87	Y	Y	3	N	N	N	abnormal	10.3	5	5	2	74.88	73.9576	58.8644
197	treatment	84	197_84	Y	Y	6	N	N	N	normal	10.3	5	5	2	74.88	73.9576	58.8644
205	control	144	205_144	Y	Y	1	N	N	Y	normal	7.7	7	3	0	80.8	75.8628	50.0485
205	control	132	205_132	Y	Y	4	Y	Y	Y	normal	7.7	7	3	0	80.8	75.8628	50.0485
205	control	121	205_121	Y	Y	2	N	N	N	normal	7.7	7	3	0	80.8	75.8628	50.0485
205	control	85	205_85	Y	Y	4	N	N	N	normal	7.7	7	3	0	80.8	75.8628	50.0485
206	control	87	206_87	N	Y	3	Y	Y	Y	normal	8	na	na	na	na	na	na
206	control	121	206_121	N	Y	4	Y	Y	Y	normal	8	na	na	na	na	na	na
206	control	85	206_85	N	Y	1	N	N	Y	abnormal	8	na	na	na	na	na	na
206	control	129	206_129	N	Y	4	N	N	Y	normal	8	na	na	na	na	na	na
206	control	207	206_207	N	Y	5	Y	N	Y	abnormal	8	na	na	na	na	na	na
213	treatment	163	213_163	Y	Y	3	Y	Y	Y	normal	10.3	5	1	4	88.12	73.4068	43.8692
213	treatment	93	213_93	Y	Y	3	Y	N	Y	normal	10.3	5	1	4	88.12	73.4068	43.8692
213	treatment	221	213_221	Y	Y	4	N	N	Y	normal	10.3	5	1	4	88.12	73.4068	43.8692
213	treatment	186	213_186	Y	Y	8	N	N	Y	normal	10.3	5	1	4	88.12	73.4068	43.8692
220	treatment	145	220_145	Y	Y	5	Y	N	N	normal	9.3	4	3	2	53.92	71.8364	54.2944
220	treatment	115	220_115	Y	Y	4	Y	N	Y	normal	9.3	4	3	2	53.92	71.8364	54.2944
220	treatment	150	220_150	Y	Y	4	N	N	N	abnormal	9.3	4	3	2	53.92	71.8364	54.2944
220	treatment	144	220_144	Y	Y	4	N	N	N	normal	9.3	4	3	2	53.92	71.8364	54.2944
223	control	105	223_105	N	Y	1	N	N	Y	normal	9.1	na	na	na	na	na	na
223	control	185	223_185	N	N	8	N	N	N	normal	9.1	na	na	na	na	na	na
223	control	198	223_198	N	N	0	N	N	N	abnormal	9.1	na	na	na	na	na	na
223	control	155	223_155	N	N	5	N	N	N	abnormal	9.1	na	na	na	na	na	na
223	control	359	223_359	N	N	1	N	N	N	normal	9.1	na	na	na	na	na	na
226	control	161	226_161	Y	Y	8	Y	Y	Y	normal	6.9	5	2	3	46.04	68.0428	65.9756
226	control	147	226_147	Y	Y	8	N	N	Y	normal	6.9	5	2	3	46.04	68.0428	65.9756
226	control	171	226_171	Y	Y	15	N	N	N	normal	6.9	5	2	3	46.04	68.0428	65.9756
226	control	148	226_148	Y	Y	14	Y	N	N	normal	6.9	5	2	3	46.04	68.0428	65.9756
226	control	95	226_95	Y	Y	11	N	N	Y	normal	6.9	5	2	3	46.04	68.0428	65.9756
